# Supplementary material for: Ionotropic receptors in the turnip moth Agrotis segetum respond to repellent medium-chain fatty acids
Source: BMC Biol. 2022 Feb 7;20:34. doi: 10.1186/s12915-022-01235-0 (PMC8822749; doi:10.1186/s12915-022-01235-0)
Supplement: Supplementary file 3 — Additional file 3. Individual data values for Fig. 6 B and C. [file 12915_2022_1235_MOESM3_ESM.xlsx]

## Sheet: Sheet1
Individual data values in Figure 6B and 6C
Figure 6B	AsegIR75p.1 dose response						Figure 6C	AsegIR75q.1 dose response
10 nM	100 nM	1 µM	10 µM	100 µM	1 mM		10 nM	100 nM	1 µM	10 µM	100 µM	1 mM
Hexanoic acid							Octanoic acid
0	0.019305	0.0772201	0.212355	0.30888	0.714286		0	0.00153846	0.00461538	0.169231	0.723077	1.07692
0	0.019305	0.0772201	0.19305	0.30888	0.714286		0	0.00615385	0.0107692	0.230769	0.769231	1.15385
0	0.03861	0.173745	0.405405	0.694981	1.58301		0	0	0.00615385	0.0769231	0.4	0.815385
0	0.019305	0.0772201	0.23166	0.444015	1.02317		0	0	0.00153846	0.0692308	0.415385	0.923077
0	0.019305	0.0579151	0.222008	0.42471	0.965251		0	0	0.00153846	0.0769231	0.446154	1.03077
E-2-Hexenal							Nonanoic acid
0	0.03861	0.0289575	0.0868726	0.250965	0.540541		0	0.00153846	0.00615385	0.0369231	0.184615	0.292308
0	0.00965251	0.00965251	0.03861	0.0965251	0.23166		0	0.00461538	0.0215385	0.0846154	0.169231	0.323077
0.019305	0.0289575	0.023166	0.11583	0.328185	0.772201		0.00307692	0.00153846	0.00615385	0.0184615	0.2	0.292308
0.00965251	0.0289575	0.019305	0.11583	0.289575	0.733591		0	0.00307692	0.0307692	0.0707692	0.103077	0.292308
0.00965251	0.00965251	0.019305	0.125483	0.3861	0.888031		0	0	0.00384615	0.0446154	0.230769	0.507692
0	0.0289575	0.019305	0.212355	0.772201	1.44788
Hexanal
0.00579151	0.03861	0.0579151	0.0579151	0.19305	0.501931
0	0.019305	0.019305	0.03861	0.23166	0.521236
0	0.019305	0.03861	0.0965251	0.482625	1.04247
0	0	0.019305	0.0772201	0.34749	0.791506
0	0	0.019305	0.0772201	0.42471	0.888031
Z-3-hexenol
0	0.0289575	0.03861	0.0772201	0.598456	0.46332
0.00965251	0.03861	0.019305	0.03861	0.27027	0.19305
0.019305	0.0289575	0.0289575	0.03861	0.19305	0.15444
